# Supplementary material for: Gut Mucosal Microbiome Is Perturbed in Rheumatoid Arthritis Mice and Partly Restored after TDAG8 Deficiency or Suppression by Salicylanilide Derivative
Source: Int J Mol Sci. 2022 Mar 24;23(7):3527. doi: 10.3390/ijms23073527 (PMC8998664; doi:10.3390/ijms23073527)
Supplement: Supplementary file 1 [file ijms-23-03527-s001.zip]

Archive with 1 entries (1 files):
- ijms-1636591-supplementary.pdf
